# Supplementary material for: Phytoplasma Taxonomy: Nomenclature, Classification, and Identification
Source: Biology (Basel). 2022 Jul 26;11(8):1119. doi: 10.3390/biology11081119 (PMC9394401; doi:10.3390/biology11081119)
Supplement: Supplementary file 1 [file biology-11-01119-s001.zip]

Archive with 1 entries (1 files):
- biology-1818332-supplementary.xlsx
