# Supplementary material for: Phytoplasma Taxonomy: Nomenclature, Classification, and Identification
Source: Biology (Basel). 2022 Jul 26;11(8):1119. doi: 10.3390/biology11081119 (PMC9394401; doi:10.3390/biology11081119)
Supplement: Supplementary file 1 [file biology-11-01119-s001.zip › biology-1818332-supplementary.xlsx]

## Sheet: biology-new group 
Supplementary Table 1. Identification of two new 16Sr groups/subgroups (16SrXXXVIII-A and 16SrXXXIX-A) based on similarity coefficients derived from virtual RFLP analysis of 16S rRNA genes.
Serial#	Strain/GenBank Accession	1	2	3	4	5	6	7	8	9	10	11	12	13	14	15	16	17	18	19	20	21	22	23	24	25	26	27	28	29	30	31	32	33	34	35	36	37	38	39	40	41	42	43	44	45	46	47	48
1	LC228755_16SrXXXVIII-A	1
2	MT536195_16SrXXXIX-A	0.61	1
3	CP000061_16SrI-A	0.43	0.54	1
4	AP006628_16SrI-B	0.38	0.51	0.92	1
5	AF222065_16SrI-C_rrnA	0.38	0.53	0.91	0.93	1
6	AF222066_16SrI-C_rrnB	0.39	0.54	0.9	0.92	0.93	1
7	AY265206_16SrI-D	0.38	0.49	0.91	0.97	0.9	0.89	1
8	AY265213_16SrI-E	0.32	0.45	0.91	0.93	0.92	0.91	0.9	1
9	AY265211_16SrI-F	0.31	0.46	0.86	0.88	0.87	0.88	0.85	0.87	1
10	U96616_16SrI-K	0.29	0.37	0.86	0.86	0.85	0.86	0.85	0.9	0.9	1
11	GU223209_16SrI-L	0.38	0.51	0.89	0.97	0.9	0.89	0.94	0.9	0.85	0.83	1
12	AF268405_16SrI-O	0.28	0.4	0.86	0.87	0.8	0.8	0.85	0.8	0.74	0.8	0.83	1
13	AF503568_16SrI-P	0.39	0.52	0.92	0.94	0.93	0.94	0.91	0.93	0.94	0.92	0.91	0.8	1
14	AY034089_16SrI-Q	0.37	0.49	0.84	0.92	0.89	0.84	0.89	0.85	0.86	0.78	0.89	0.8	0.86	1
15	HM067754_16SrI-R	0.38	0.53	0.91	0.93	1	0.93	0.9	0.92	0.87	0.85	0.9	0.8	0.93	0.89	1
16	HM067755_16SrI-S	0.39	0.54	0.9	0.92	0.93	1	0.89	0.91	0.88	0.86	0.89	0.8	0.94	0.84	0.93	1
17	HQ285917_16SrI-T	0.34	0.46	0.84	0.92	0.85	0.84	0.89	0.85	0.8	0.78	0.89	0.81	0.86	0.9	0.85	0.84	1
18	FJ914650_16SrI-U	0.34	0.48	0.87	0.93	0.88	0.87	0.9	0.87	0.81	0.8	0.9	0.84	0.87	0.87	0.88	0.87	0.88	1
19	FJ914642_16SrI-V	0.36	0.48	0.85	0.93	0.87	0.85	0.9	0.87	0.81	0.8	0.92	0.82	0.87	0.87	0.87	0.85	0.88	0.94	1
20	KJ413093_16SrI-W	0.34	0.47	0.89	0.97	0.9	0.89	0.94	0.9	0.85	0.83	0.94	0.83	0.91	0.89	0.9	0.89	0.91	0.9	0.9	1
21	JF781308_16SrI-X	0.36	0.51	0.87	0.95	0.18	0.97	0.92	0.88	0.85	0.83	0.92	0.83	0.91	0.87	0.9	0.97	0.87	0.9	0.88	0.92	1
22	KJ413094_16SrI-Y	0.35	0.46	0.87	0.94	0.88	0.87	0.91	0.88	0.82	0.83	0.91	0.83	0.88	0.87	0.88	0.87	0.87	0.88	0.88	0.91	0.9	1
23	AY725209_16SrI-Z	0.36	0.46	0.84	0.92	0.89	0.84	0.89	0.85	0.82	0.79	0.89	0.79	0.86	0.9	0.89	0.84	0.85	0.86	0.86	0.89	0.87	0.87	1
24	JQ730859_16SrI-AC	0.36	0.47	0.87	0.95	0.9	0.89	0.92	0.88	0.83	0.81	0.92	0.82	0.89	0.87	0.9	0.89	0.87	0.9	0.88	0.92	0.92	0.9	0.87	1
25	DQ286577_16SrI-AD	0.37	0.45	0.88	0.94	0.87	0.86	0.93	0.87	0.76	0.64	0.91	0.8	0.88	0.86	0.87	0.86	0.86	0.87	0.87	0.91	0.89	0.88	0.86	0.89	1
26	DQ286953_16SrI-AE	0.36	0.47	0.89	0.97	0.9	0.89	0.94	0.92	0.85	0.83	0.94	0.83	0.91	0.89	0.9	0.89	0.89	0.9	0.9	0.94	0.92	0.91	0.89	0.92	0.91	1
27	AY249247_16SrI-AF	0.39	0.52	0.86	0.94	0.87	0.86	0.91	0.87	0.9	0.8	0.91	0.8	0.88	0.88	0.87	0.86	0.88	0.87	0.87	0.91	0.89	0.88	0.86	0.89	0.88	0.91	1
28	MH279522_16SrI-AG	0.36	0.49	0.89	0.91	0.9	0.91	0.88	0.96	0.91	0.89	0.88	0.78	0.97	0.83	0.9	0.91	0.83	0.85	0.85	0.88	0.88	0.86	0.83	0.86	0.85	0.9	0.85	1
29	KF923395_16SrI-AH	0.38	0.49	0.89	0.97	0.9	0.91	0.94	0.9	0.91	0.89	0.94	0.83	0.97	0.89	0.9	0.91	0.89	0.9	0.9	0.94	0.94	0.91	0.89	0.92	0.91	0.94	0.91	0.94	1
30	JX035903_16SrI-AI	0.42	0.54	0.83	0.9	0.85	0.85	0.87	0.83	0.77	0.76	0.87	0.8	0.83	0.82	0.85	0.85	0.82	0.87	0.83	0.87	0.88	0.84	0.82	0.87	0.83	0.87	0.83	0.81	0.87	1
31	MH497011_16SrI-AJ	0.38	0.51	0.86	0.94	0.91	0.86	0.91	0.87	0.86	0.8	0.91	0.81	0.88	0.94	0.91	0.86	0.87	0.88	0.88	0.91	0.89	0.89	0.94	0.89	0.88	0.91	0.9	0.85	0.91	0.84	1
32	MT106667_16SrI-AK	0.38	0.53	0.85	0.87	0.92	0.95	0.84	0.86	0.83	0.81	0.84	0.76	0.89	0.83	0.92	0.95	0.8	0.83	0.81	0.84	0.92	0.82	0.83	0.84	0.81	0.84	0.81	0.86	0.86	0.81	0.85	1
33	MT106668_16SrI-AL	0.38	0.51	0.85	0.87	0.92	0.95	0.84	0.86	0.83	0.81	0.84	0.76	0.89	0.83	0.92	0.95	0.8	0.83	0.81	0.84	0.92	0.84	0.83	0.84	0.81	0.84	0.81	0.86	0.86	0.81	0.85	0.94	1
34	MN807428_16SrI-AM	0.38	0.51	0.83	0.91	0.84	0.85	0.88	0.84	0.87	0.77	0.88	0.8	0.85	0.85	0.84	0.85	0.85	0.85	0.85	0.88	0.88	0.86	0.83	0.86	0.85	0.88	0.97	0.82	0.88	0.83	0.87	0.8	0.8	1
35	MN807432_16SrI-AN	0.41	0.5	0.85	0.91	0.86	0.85	0.88	0.86	0.89	0.63	0.88	0.77	0.87	0.85	0.86	0.85	0.85	0.84	0.84	0.88	0.86	0.87	0.83	0.86	0.85	0.88	0.97	0.84	0.88	0.8	0.87	0.8	0.82	0.94	1
36	MW281489_16SrI-AO	0.4	0.53	0.95	0.97	0.96	0.95	0.94	0.96	0.91	0.89	0.94	0.83	0.97	0.89	0.96	0.95	0.89	0.9	0.9	0.94	0.92	0.91	0.89	0.92	0.91	0.94	0.91	0.94	0.94	0.87	0.91	0.9	0.9	0.88	0.9	1
37	L33765_16SrII-A	0.46	0.44	0.47	0.48	0.46	0.5	0.48	0.46	0.46	0.33	0.5	0.4	0.49	0.45	0.46	0.5	0.42	0.47	0.45	0.44	0.5	0.45	0.44	0.44	0.45	0.46	0.47	0.48	0.48	0.47	0.46	0.48	0.48	0.46	0.49	0.48	1
38	U15442_16SrII-B	0.38	0.41	0.48	0.49	0.47	0.51	0.49	0.47	0.53	0.38	0.51	0.41	0.5	0.44	0.47	0.51	0.43	0.48	0.46	0.51	0.51	0.46	0.45	0.45	0.42	0.47	0.48	0.49	0.49	0.48	0.47	0.49	0.49	0.47	0.48	0.49	0.88	1
39	AJ293216_16SrII-C	0.45	0.43	0.48	0.49	0.48	0.52	0.5	0.48	0.53	0.34	0.51	0.41	0.5	0.44	0.48	0.52	0.41	0.49	0.47	0.46	0.51	0.46	0.45	0.46	0.46	0.5	0.48	0.5	0.5	0.49	0.47	0.5	0.5	0.48	0.51	0.5	0.93	0.93	1
40	Y10097_16SrII-D	0.46	0.44	0.49	0.5	0.49	0.53	0.5	0.49	0.54	0.35	0.52	0.42	0.51	0.45	0.49	0.53	0.42	0.5	0.48	0.47	0.52	0.47	0.46	0.47	0.47	0.5	0.49	0.5	0.5	0.5	0.48	0.5	0.5	0.49	0.51	0.5	0.95	0.91	0.96	1
41	Y16393_16SrII-E	0.44	0.42	0.47	0.48	0.47	0.51	0.47	0.47	0.52	0.35	0.5	0.4	0.49	0.43	0.47	0.51	0.4	0.48	0.46	0.45	0.5	0.45	0.44	0.45	0.47	0.49	0.47	0.49	0.49	0.48	0.46	0.49	0.49	0.47	0.5	0.49	0.9	0.85	0.9	0.94	1
42	EU099556_16SrII-F	0.43	0.41	0.46	0.47	0.46	0.5	0.48	0.46	0.51	0.34	0.5	0.41	0.48	0.42	0.46	0.5	0.39	0.47	0.45	0.46	0.5	0.46	0.43	0.44	0.44	0.48	0.46	0.48	0.48	0.47	0.45	0.48	0.48	0.46	0.48	0.48	0.91	0.93	0.96	0.94	0.88	1
43	EU099568_16SrII-G	0.49	0.45	0.48	0.49	0.48	0.52	0.5	0.48	0.53	0.34	0.51	0.41	0.5	0.44	0.48	0.52	0.43	0.49	0.47	0.46	0.51	0.46	0.43	0.46	0.46	0.5	0.5	0.5	0.5	0.49	0.47	0.5	0.5	0.5	0.53	0.5	0.91	0.91	0.96	0.94	0.88	0.94	1
44	EU099569_16SrII-H	0.46	0.45	0.51	0.52	0.51	0.55	0.53	0.51	0.55	0.38	0.55	0.45	0.53	0.46	0.51	0.55	0.45	0.52	0.5	0.49	0.55	0.5	0.47	0.49	0.5	0.53	0.5	0.53	0.53	0.52	0.49	0.53	0.53	0.49	0.52	0.53	0.9	0.92	0.95	0.93	0.87	0.93	0.95	1
45	EU099551_16SrII-I	0.46	0.44	0.49	0.5	0.49	0.53	0.5	0.49	0.54	0.35	0.5	0.42	0.51	0.45	0.49	0.53	0.42	0.5	0.48	0.47	0.52	0.47	0.46	0.47	0.47	0.5	0.49	0.5	0.5	0.5	0.48	0.5	0.5	0.49	0.51	0.5	0.9	0.89	0.94	0.92	0.87	0.92	0.92	0.91	1
46	EU099552_16SrII-J	0.42	0.41	0.44	0.45	0.43	0.48	0.45	0.43	0.48	0.34	0.47	0.37	0.46	0.4	0.43	0.48	0.37	0.44	0.44	0.41	0.47	0.42	0.41	0.41	0.48	0.45	0.44	0.45	0.45	0.44	0.43	0.45	0.45	0.43	0.46	0.45	0.88	0.88	0.93	0.91	0.85	0.91	0.91	0.9	0.89	1
47	EU099572_16SrII-K	0.44	0.43	0.48	0.49	0.47	0.51	0.49	0.47	0.53	0.34	0.51	0.41	0.5	0.44	0.47	0.51	0.41	0.48	0.46	0.45	0.51	0.46	0.45	0.45	0.46	0.47	0.48	0.49	0.49	0.48	0.47	0.49	0.49	0.47	0.48	0.49	0.88	0.88	0.93	0.91	0.85	0.91	0.91	0.9	0.89	0.88	1
48	EU099546_16SrII-L	0.44	0.42	0.47	0.48	0.46	0.49	0.46	0.46	0.51	0.33	0.5	0.4	0.49	0.43	0.46	0.49	0.4	0.47	0.45	0.44	0.48	0.45	0.44	0.44	0.45	0.5	0.47	0.48	0.48	0.47	0.46	0.46	0.46	0.46	0.49	0.48	0.87	0.87	0.91	0.9	0.86	0.89	0.89	0.88	0.88	0.87	0.87	1
49	JF781309_16SrII-N	0.44	0.43	0.48	0.49	0.47	0.51	0.49	0.49	0.53	0.34	0.51	0.41	0.5	0.44	0.47	0.51	0.41	0.48	0.46	0.45	0.51	0.46	0.45	0.45	0.46	0.49	0.48	0.49	0.49	0.48	0.47	0.49	0.49	0.47	0.5	0.49	0.92	0.92	0.97	0.95	0.89	0.95	0.95	0.94	0.93	0.92	0.92	0.9
50	AF200718_16SrII-S	0.44	0.42	0.47	0.48	0.47	0.51	0.49	0.47	0.52	0.35	0.5	0.42	0.49	0.43	0.47	0.51	0.4	0.48	0.46	0.45	0.5	0.47	0.44	0.45	0.49	0.5	0.47	0.49	0.49	0.48	0.46	0.49	0.49	0.47	0.51	0.49	0.88	0.85	0.9	0.9	0.9	0.9	0.88	0.87	0.87	0.85	0.85	0.86
51	EU125185_16SrII-T	0.27	0.27	0.28	0.27	0.28	0.3	0.3	0.26	0.31	0.49	0.3	0.24	0.28	0.26	0.28	0.3	0.24	0.27	0.27	0.26	0.3	0.27	0.27	0.26	0.24	0.26	0.26	0.28	0.28	0.27	0.27	0.3	0.3	0.26	0.26	0.28	0.62	0.63	0.66	0.63	0.59	0.64	0.62	0.63	0.63	0.63	0.59	0.58
52	KP057205_16SrII-U	0.46	0.44	0.47	0.46	0.45	0.49	0.47	0.45	0.5	0.35	0.49	0.4	0.47	0.43	0.45	0.49	0.4	0.46	0.44	0.43	0.49	0.43	0.42	0.43	0.43	0.47	0.45	0.47	0.47	0.46	0.44	0.47	0.47	0.45	0.48	0.47	0.97	0.85	0.9	0.92	0.88	0.88	0.88	0.87	0.87	0.85	0.85	0.86
53	KY568717_16SrII-V	0.4	0.42	0.47	0.48	0.46	0.5	0.48	0.47	0.5	0.36	0.5	0.4	0.49	0.45	0.46	0.5	0.42	0.47	0.45	0.44	0.5	0.45	0.44	0.44	0.45	0.48	0.47	0.48	0.48	0.47	0.46	0.48	0.48	0.46	0.49	0.48	1	0.88	0.93	0.95	0.9	0.91	0.91	0.9	0.9	0.88	0.88	0.87
54	JQ044393_16SrIII-A_rrnA	0.56	0.62	0.59	0.53	0.56	0.59	0.52	0.54	0.6	0.55	0.56	0.5	0.57	0.48	0.56	0.59	0.48	0.53	0.51	0.5	0.56	0.5	0.5	0.5	0.48	0.5	0.53	0.54	0.54	0.57	0.51	0.54	0.54	0.52	0.51	0.56	0.63	0.62	0.65	0.65	0.63	0.65	0.63	0.64	0.63	0.6	0.64	0.61
55	JQ044392_16SrIII-A_rrnB	0.58	0.59	0.55	0.5	0.53	0.55	0.48	0.51	0.56	0.51	0.53	0.46	0.53	0.45	0.53	0.55	0.44	0.5	0.48	0.46	0.53	0.47	0.46	0.53	0.45	0.46	0.49	0.51	0.51	0.53	0.48	0.51	0.51	0.48	0.47	0.53	0.59	0.59	0.61	0.62	0.6	0.61	0.59	0.61	0.6	0.57	0.61	0.57
56	AF189288_16SrIII-B	0.52	0.61	0.59	0.54	0.57	0.59	0.53	0.57	0.6	0.55	0.57	0.5	0.57	0.49	0.57	0.59	0.48	0.53	0.51	0.51	0.57	0.51	0.5	0.51	0.49	0.53	0.53	0.57	0.55	0.57	0.52	0.55	0.55	0.53	0.52	0.57	0.63	0.63	0.65	0.66	0.64	0.65	0.63	0.65	0.64	0.61	0.67	0.61
57	FJ376626_16SrIII-C	0.52	0.56	0.57	0.51	0.54	0.57	0.5	0.54	0.58	0.53	0.54	0.48	0.55	0.46	0.54	0.57	0.44	0.51	0.49	0.48	0.54	0.5	0.48	0.48	0.46	0.5	0.51	0.54	0.52	0.55	0.5	0.52	0.54	0.5	0.51	0.54	0.63	0.62	0.65	0.65	0.63	0.65	0.63	0.64	0.63	0.6	0.66	0.61
58	FJ376627_16SrIII-D	0.49	0.58	0.56	0.51	0.53	0.56	0.5	0.51	0.55	0.52	0.53	0.47	0.54	0.46	0.53	0.56	0.43	0.5	0.49	0.48	0.53	0.5	0.47	0.48	0.46	0.5	0.5	0.53	0.51	0.54	0.49	0.51	0.53	0.5	0.51	0.53	0.6	0.59	0.62	0.63	0.61	0.62	0.6	0.61	0.61	0.57	0.63	0.58
59	AF510724_16SrIII-F	0.52	0.58	0.57	0.51	0.54	0.57	0.5	0.54	0.58	0.53	0.54	0.48	0.55	0.46	0.54	0.57	0.44	0.51	0.49	0.48	0.54	0.5	0.48	0.48	0.46	0.5	0.51	0.54	0.52	0.55	0.5	0.52	0.54	0.5	0.51	0.54	0.63	0.62	0.65	0.65	0.63	0.65	0.63	0.64	0.63	0.6	0.66	0.61
60	AF190226_16SrIII-G	0.54	0.63	0.57	0.52	0.55	0.57	0.51	0.53	0.58	0.45	0.55	0.48	0.55	0.47	0.55	0.57	0.48	0.51	0.5	0.48	0.55	0.49	0.48	0.48	0.47	0.48	0.53	0.53	0.53	0.55	0.5	0.53	0.53	0.53	0.52	0.55	0.59	0.59	0.61	0.62	0.6	0.61	0.61	0.61	0.6	0.57	0.61	0.57
61	AF147706_16SrIII-J	0.52	0.58	0.57	0.51	0.54	0.57	0.5	0.54	0.58	0.53	0.54	0.48	0.55	0.46	0.54	0.57	0.46	0.51	0.49	0.48	0.54	0.5	0.48	0.48	0.46	0.5	0.51	0.54	0.52	0.55	0.5	0.52	0.54	0.5	0.51	0.54	0.63	0.62	0.65	0.65	0.63	0.65	0.63	0.64	0.63	0.6	0.66	0.61
62	AF274876_16SrIII-K	0.51	0.58	0.56	0.51	0.53	0.56	0.5	0.53	0.57	0.52	0.53	0.47	0.54	0.46	0.53	0.56	0.45	0.5	0.49	0.48	0.53	0.56	0.47	0.48	0.46	0.5	0.5	0.53	0.51	0.54	0.49	0.51	0.53	0.5	0.51	0.53	0.62	0.61	0.64	0.65	0.63	0.64	0.62	0.63	0.63	0.59	0.65	0.6
63	EU169138_16SrIII-L	0.53	0.62	0.56	0.51	0.53	0.56	0.49	0.51	0.57	0.52	0.53	0.48	0.54	0.52	0.53	0.56	0.51	0.52	0.5	0.47	0.53	0.48	0.46	0.47	0.45	0.47	0.49	0.51	0.51	0.54	0.48	0.51	0.51	0.49	0.48	0.53	0.6	0.57	0.6	0.61	0.59	0.6	0.58	0.59	0.59	0.55	0.59	0.56
64	FJ226074_16SrIII-M	0.51	0.56	0.56	0.51	0.53	0.56	0.5	0.53	0.57	0.44	0.53	0.47	0.54	0.46	0.53	0.56	0.43	0.5	0.49	0.48	0.53	0.5	0.47	0.48	0.46	0.5	0.5	0.53	0.51	0.56	0.49	0.51	0.53	0.5	0.51	0.53	0.62	0.61	0.64	0.65	0.63	0.64	0.62	0.63	0.63	0.59	0.65	0.6
65	FJ376629_16SrIII-N	0.49	0.56	0.53	0.48	0.5	0.51	0.46	0.5	0.54	0.48	0.48	0.44	0.51	0.44	0.5	0.51	0.42	0.47	0.45	0.44	0.48	0.47	0.44	0.44	0.42	0.46	0.46	0.5	0.48	0.51	0.46	0.46	0.48	0.46	0.47	0.5	0.57	0.54	0.57	0.57	0.55	0.57	0.55	0.56	0.57	0.52	0.58	0.55
66	AF370120_16SrIII-O	0.51	0.55	0.52	0.46	0.49	0.52	0.45	0.49	0.53	0.47	0.47	0.42	0.49	0.41	0.49	0.52	0.42	0.46	0.46	0.49	0.49	0.46	0.42	0.43	0.41	0.45	0.45	0.49	0.47	0.5	0.44	0.47	0.49	0.45	0.46	0.49	0.56	0.61	0.58	0.59	0.57	0.6	0.56	0.57	0.59	0.55	0.59	0.54
67	AF370119_16SrIII-P	0.48	0.55	0.53	0.48	0.51	0.53	0.46	0.51	0.54	0.49	0.51	0.44	0.51	0.43	0.51	0.53	0.44	0.48	0.46	0.51	0.51	0.47	0.44	0.44	0.43	0.46	0.47	0.51	0.48	0.51	0.46	0.48	0.51	0.46	0.47	0.51	0.59	0.65	0.61	0.62	0.6	0.63	0.59	0.61	0.6	0.57	0.63	0.57
68	AF302841_16SrIII-Q	0.54	0.59	0.55	0.5	0.53	0.55	0.48	0.53	0.56	0.51	0.53	0.46	0.53	0.45	0.53	0.55	0.46	0.5	0.48	0.46	0.53	0.49	0.44	0.46	0.45	0.48	0.51	0.53	0.51	0.53	0.48	0.51	0.53	0.51	0.52	0.53	0.59	0.59	0.61	0.62	0.6	0.61	0.65	0.63	0.6	0.57	0.63	0.57
69	AF373105_16SrIII-R	0.47	0.54	0.52	0.51	0.51	0.54	0.5	0.51	0.55	0.5	0.53	0.47	0.52	0.46	0.51	0.54	0.45	0.5	0.49	0.48	0.53	0.5	0.47	0.48	0.46	0.5	0.5	0.51	0.51	0.54	0.49	0.5	0.51	0.5	0.51	0.51	0.6	0.59	0.62	0.63	0.61	0.62	0.6	0.61	0.61	0.57	0.65	0.58
70	L04682_16SrIII-S	0.52	0.59	0.55	0.5	0.53	0.55	0.48	0.51	0.56	0.51	0.53	0.46	0.53	0.45	0.53	0.55	0.46	0.5	0.48	0.53	0.53	0.47	0.46	0.46	0.45	0.46	0.49	0.51	0.51	0.53	0.48	0.51	0.51	0.48	0.47	0.53	0.59	0.65	0.61	0.62	0.6	0.63	0.59	0.61	0.6	0.57	0.61	0.57
71	FJ231728_16SrIII-T	0.48	0.53	0.49	0.44	0.46	0.49	0.42	0.46	0.5	0.45	0.44	0.4	0.47	0.39	0.46	0.49	0.4	0.44	0.44	0.46	0.46	0.43	0.4	0.4	0.41	0.42	0.43	0.46	0.44	0.48	0.42	0.44	0.46	0.42	0.43	0.46	0.53	0.59	0.55	0.56	0.54	0.57	0.53	0.55	0.56	0.55	0.57	0.51
72	HM589213_16SrIII-U	0.55	0.64	0.62	0.57	0.59	0.62	0.55	0.59	0.63	0.56	0.59	0.51	0.6	0.52	0.59	0.62	0.48	0.56	0.54	0.53	0.59	0.51	0.53	0.53	0.52	0.55	0.56	0.59	0.57	0.6	0.55	0.57	0.57	0.55	0.54	0.59	0.66	0.65	0.68	0.69	0.67	0.66	0.66	0.67	0.67	0.63	0.69	0.64
73	GU292082_16SrIII-V	0.54	0.61	0.59	0.54	0.57	0.59	0.53	0.57	0.6	0.53	0.57	0.48	0.57	0.49	0.57	0.59	0.46	0.53	0.51	0.51	0.57	0.49	0.52	0.51	0.49	0.53	0.53	0.57	0.55	0.57	0.52	0.55	0.55	0.53	0.52	0.57	0.63	0.63	0.65	0.66	0.64	0.63	0.63	0.65	0.64	0.61	0.67	0.61
74	KC412029_16SrIII-W	0.48	0.59	0.57	0.52	0.55	0.57	0.51	0.55	0.6	0.51	0.55	0.48	0.55	0.49	0.55	0.57	0.46	0.51	0.5	0.48	0.55	0.49	0.46	0.48	0.47	0.51	0.51	0.55	0.53	0.55	0.5	0.55	0.53	0.51	0.49	0.55	0.59	0.59	0.61	0.62	0.6	0.61	0.61	0.63	0.6	0.57	0.63	0.57
75	KC412026_16SrIII-X	0.51	0.62	0.6	0.55	0.57	0.6	0.53	0.57	0.63	0.54	0.57	0.51	0.58	0.52	0.57	0.6	0.48	0.54	0.52	0.51	0.57	0.51	0.48	0.51	0.49	0.53	0.54	0.57	0.55	0.58	0.53	0.55	0.55	0.53	0.52	0.57	0.6	0.59	0.62	0.63	0.61	0.62	0.62	0.63	0.61	0.57	0.63	0.58
76	KF626526_16SrIII-Y	0.48	0.55	0.53	0.49	0.51	0.53	0.47	0.51	0.55	0.51	0.51	0.47	0.51	0.44	0.51	0.53	0.43	0.48	0.46	0.45	0.51	0.48	0.45	0.45	0.44	0.47	0.48	0.51	0.49	0.52	0.47	0.49	0.51	0.47	0.48	0.51	0.6	0.59	0.61	0.62	0.6	0.61	0.59	0.61	0.6	0.57	0.63	0.58
77	JX626327_16SrIII-Z	0.51	0.58	0.56	0.51	0.53	0.56	0.5	0.53	0.57	0.52	0.53	0.47	0.54	0.46	0.53	0.56	0.45	0.5	0.49	0.48	0.53	0.5	0.47	0.48	0.46	0.5	0.5	0.53	0.51	0.54	0.49	0.51	0.53	0.5	0.51	0.53	0.62	0.61	0.64	0.65	0.63	0.64	0.62	0.63	0.63	0.59	0.65	0.6
78	AF498307_16SrIV-A	0.7	0.71	0.54	0.51	0.52	0.54	0.49	0.49	0.49	0.38	0.52	0.47	0.52	0.46	0.52	0.54	0.47	0.51	0.51	0.47	0.52	0.48	0.45	0.47	0.48	0.47	0.52	0.49	0.49	0.55	0.49	0.49	0.49	0.52	0.51	0.54	0.48	0.47	0.5	0.51	0.49	0.5	0.54	0.52	0.51	0.47	0.49	0.48
79	AF500334_16SrIV-B	0.62	0.67	0.48	0.45	0.46	0.51	0.44	0.44	0.45	0.36	0.46	0.41	0.48	0.4	0.46	0.51	0.41	0.45	0.45	0.42	0.48	0.42	0.39	0.42	0.42	0.42	0.46	0.46	0.46	0.51	0.43	0.46	0.46	0.46	0.45	0.48	0.47	0.46	0.48	0.49	0.47	0.48	0.53	0.5	0.49	0.46	0.48	0.45
80	X80117_16SrIV-C	0.74	0.71	0.54	0.49	0.54	0.52	0.47	0.47	0.51	0.42	0.49	0.47	0.5	0.46	0.54	0.52	0.45	0.46	0.46	0.45	0.49	0.48	0.45	0.45	0.46	0.45	0.5	0.47	0.47	0.53	0.49	0.52	0.52	0.49	0.51	0.52	0.44	0.43	0.46	0.47	0.45	0.46	0.5	0.47	0.47	0.43	0.45	0.44
81	AF237615_16SrIV-D	0.66	0.71	0.52	0.49	0.49	0.54	0.47	0.47	0.49	0.38	0.49	0.45	0.52	0.44	0.49	0.54	0.45	0.48	0.48	0.45	0.52	0.46	0.43	0.45	0.46	0.45	0.5	0.49	0.49	0.55	0.47	0.49	0.49	0.49	0.48	0.52	0.51	0.49	0.52	0.53	0.51	0.52	0.56	0.54	0.53	0.49	0.52	0.48
82	AY197655_16SrV-A	0.55	0.56	0.52	0.47	0.49	0.48	0.45	0.43	0.49	0.35	0.49	0.45	0.48	0.44	0.49	0.48	0.43	0.44	0.42	0.43	0.47	0.46	0.43	0.43	0.42	0.43	0.48	0.45	0.47	0.53	0.47	0.47	0.47	0.47	0.48	0.47	0.48	0.47	0.5	0.51	0.49	0.5	0.54	0.52	0.49	0.45	0.49	0.48
83	AB052876_16SrV-B	0.53	0.56	0.5	0.45	0.47	0.46	0.43	0.43	0.47	0.33	0.47	0.43	0.46	0.42	0.47	0.46	0.41	0.42	0.4	0.41	0.45	0.44	0.41	0.41	0.4	0.43	0.46	0.45	0.45	0.51	0.45	0.45	0.45	0.45	0.46	0.45	0.53	0.52	0.54	0.55	0.53	0.54	0.56	0.56	0.53	0.49	0.54	0.53
84	AY197642_16SrV-C	0.55	0.53	0.49	0.44	0.47	0.45	0.45	0.41	0.46	0.33	0.47	0.42	0.45	0.41	0.47	0.45	0.4	0.42	0.4	0.41	0.45	0.44	0.4	0.41	0.41	0.41	0.45	0.43	0.45	0.5	0.44	0.45	0.45	0.45	0.46	0.45	0.48	0.47	0.49	0.51	0.48	0.49	0.54	0.51	0.48	0.45	0.49	0.48
85	AY197644_16SrV-D	0.51	0.49	0.46	0.41	0.43	0.42	0.41	0.37	0.43	0.31	0.43	0.39	0.42	0.38	0.43	0.42	0.39	0.38	0.36	0.43	0.41	0.4	0.37	0.37	0.38	0.37	0.42	0.39	0.41	0.46	0.41	0.41	0.41	0.41	0.42	0.41	0.44	0.49	0.46	0.47	0.45	0.48	0.5	0.47	0.45	0.41	0.45	0.44
86	AY197650_16SrV-E	0.51	0.49	0.52	0.47	0.49	0.48	0.47	0.43	0.4	0.33	0.49	0.45	0.48	0.44	0.49	0.48	0.43	0.44	0.42	0.43	0.47	0.46	0.43	0.43	0.44	0.43	0.48	0.45	0.47	0.46	0.47	0.47	0.47	0.47	0.48	0.47	0.48	0.47	0.5	0.51	0.49	0.5	0.54	0.52	0.49	0.45	0.49	0.48
87	AB052879_16SrV-G	0.53	0.55	0.54	0.48	0.51	0.49	0.47	0.47	0.48	0.31	0.51	0.46	0.47	0.45	0.51	0.49	0.44	0.46	0.44	0.45	0.49	0.48	0.44	0.45	0.43	0.47	0.49	0.47	0.47	0.52	0.48	0.49	0.49	0.49	0.5	0.49	0.5	0.49	0.52	0.53	0.51	0.52	0.54	0.53	0.51	0.47	0.51	0.5
88	AY390261_16SrVI-A	0.63	0.64	0.57	0.5	0.55	0.53	0.48	0.34	0.39	0.34	0.53	0.42	0.53	0.47	0.55	0.53	0.46	0.47	0.45	0.46	0.51	0.49	0.46	0.46	0.45	0.46	0.51	0.51	0.51	0.56	0.5	0.53	0.53	0.51	0.52	0.53	0.52	0.51	0.53	0.54	0.52	0.53	0.55	0.55	0.52	0.48	0.53	0.52
89	AF190224_16SrVI-B	0.62	0.64	0.43	0.36	0.4	0.39	0.34	0.34	0.4	0.34	0.38	0.34	0.39	0.34	0.4	0.39	0.34	0.33	0.33	0.32	0.36	0.35	0.34	0.34	0.45	0.38	0.37	0.36	0.43	0.42	0.36	0.38	0.38	0.38	0.52	0.38	0.52	0.47	0.54	0.55	0.53	0.54	0.56	0.55	0.53	0.49	0.53	0.52
90	AF409070_16SrVI-C	0.59	0.67	0.6	0.53	0.57	0.56	0.51	0.36	0.4	0.34	0.55	0.44	0.56	0.49	0.57	0.56	0.48	0.5	0.48	0.49	0.53	0.49	0.48	0.49	0.47	0.49	0.54	0.53	0.53	0.58	0.53	0.55	0.53	0.53	0.52	0.55	0.5	0.49	0.52	0.53	0.51	0.52	0.54	0.53	0.51	0.47	0.51	0.5
91	X83431_16SrVI-D	0.59	0.62	0.56	0.51	0.53	0.52	0.49	0.43	0.44	0.32	0.53	0.48	0.52	0.47	0.53	0.52	0.46	0.48	0.46	0.47	0.51	0.49	0.46	0.47	0.45	0.47	0.52	0.49	0.51	0.56	0.51	0.51	0.51	0.51	0.52	0.51	0.54	0.53	0.56	0.57	0.55	0.56	0.58	0.57	0.55	0.51	0.55	0.54
92	AY270156_16SrVI-E	0.58	0.63	0.57	0.51	0.54	0.52	0.49	0.45	0.51	0.34	0.54	0.47	0.52	0.48	0.54	0.52	0.47	0.48	0.46	0.47	0.52	0.5	0.47	0.47	0.46	0.47	0.52	0.49	0.52	0.57	0.51	0.52	0.52	0.52	0.53	0.52	0.51	0.49	0.53	0.53	0.51	0.52	0.54	0.54	0.51	0.47	0.52	0.51
93	EF186819_16SrVI-F	0.55	0.55	0.54	0.46	0.51	0.49	0.45	0.31	0.36	0.31	0.49	0.38	0.49	0.43	0.51	0.49	0.42	0.44	0.42	0.43	0.47	0.46	0.42	0.43	0.41	0.43	0.49	0.47	0.47	0.52	0.46	0.49	0.49	0.49	0.5	0.49	0.52	0.51	0.54	0.55	0.53	0.54	0.56	0.55	0.53	0.49	0.53	0.52
94	AF190225_16SrVI-G	0.63	0.64	0.43	0.35	0.4	0.38	0.34	0.34	0.39	0.34	0.38	0.33	0.38	0.34	0.4	0.38	0.33	0.33	0.33	0.32	0.36	0.35	0.33	0.34	0.43	0.38	0.36	0.36	0.42	0.41	0.35	0.38	0.38	0.38	0.49	0.38	0.52	0.46	0.51	0.52	0.5	0.51	0.53	0.53	0.5	0.46	0.51	0.49
95	EF651786_16SrVI-H	0.53	0.58	0.5	0.47	0.49	0.48	0.45	0.43	0.42	0.33	0.49	0.45	0.48	0.5	0.49	0.48	0.49	0.46	0.44	0.43	0.47	0.46	0.43	0.43	0.41	0.43	0.48	0.45	0.47	0.53	0.47	0.47	0.47	0.47	0.48	0.47	0.53	0.47	0.5	0.51	0.49	0.5	0.52	0.52	0.49	0.45	0.49	0.48
96	GU292081_16SrVI-I	0.56	0.63	0.55	0.49	0.5	0.51	0.48	0.46	0.45	0.36	0.52	0.47	0.51	0.46	0.5	0.51	0.47	0.49	0.47	0.46	0.5	0.48	0.43	0.46	0.44	0.46	0.51	0.48	0.5	0.55	0.47	0.46	0.48	0.5	0.51	0.5	0.57	0.54	0.57	0.58	0.56	0.57	0.59	0.58	0.56	0.52	0.56	0.55
97	AF092209_16SrVII-A	0.59	0.56	0.56	0.55	0.51	0.52	0.53	0.36	0.39	0.3	0.57	0.47	0.5	0.52	0.51	0.52	0.53	0.54	0.52	0.51	0.55	0.54	0.49	0.51	0.5	0.51	0.56	0.48	0.53	0.58	0.53	0.48	0.5	0.55	0.55	0.51	0.52	0.5	0.52	0.53	0.51	0.52	0.54	0.53	0.51	0.48	0.51	0.5
98	AF411592_16SrVII-B	0.56	0.57	0.53	0.52	0.48	0.49	0.51	0.32	0.38	0.31	0.55	0.44	0.49	0.49	0.48	0.49	0.5	0.51	0.5	0.48	0.53	0.51	0.46	0.48	0.47	0.48	0.53	0.46	0.53	0.57	0.5	0.44	0.46	0.53	0.52	0.48	0.53	0.51	0.53	0.54	0.52	0.53	0.55	0.55	0.52	0.48	0.55	0.51
99	AY147038_16SrVII-C	0.57	0.57	0.52	0.48	0.47	0.47	0.47	0.43	0.44	0.35	0.51	0.46	0.47	0.45	0.47	0.47	0.46	0.48	0.48	0.45	0.49	0.48	0.42	0.45	0.43	0.45	0.49	0.45	0.49	0.54	0.46	0.43	0.45	0.49	0.5	0.47	0.52	0.49	0.52	0.53	0.51	0.52	0.54	0.53	0.51	0.49	0.51	0.5
100	KJ831066_16SrVII-D	0.51	0.52	0.5	0.49	0.45	0.46	0.47	0.43	0.47	0.31	0.52	0.47	0.46	0.46	0.45	0.46	0.47	0.48	0.46	0.45	0.49	0.48	0.43	0.45	0.44	0.49	0.5	0.45	0.49	0.55	0.47	0.41	0.43	0.49	0.48	0.45	0.55	0.52	0.54	0.55	0.53	0.54	0.56	0.56	0.53	0.49	0.54	0.55
101	AY741531_16SrVII-E	0.25	0.19	0.19	0.18	0.18	0.16	0.16	0.18	0.17	0.32	0.2	0.2	0.14	0.16	0.18	0.16	0.18	0.18	0.18	0.16	0.18	0.18	0.18	0.16	0.12	0.16	0.19	0.16	0.16	0.2	0.18	0.16	0.16	0.18	0.12	0.16	0.18	0.18	0.19	0.18	0.18	0.16	0.19	0.18	0.16	0.18	0.16	0.16
102	AF248956_16SrVIII-A	0.63	0.7	0.6	0.54	0.59	0.6	0.53	0.53	0.5	0.36	0.57	0.48	0.57	0.51	0.59	0.6	0.48	0.52	0.49	0.51	0.57	0.51	0.5	0.51	0.49	0.51	0.55	0.55	0.55	0.6	0.54	0.59	0.59	0.55	0.56	0.57	0.58	0.57	0.6	0.6	0.58	0.57	0.62	0.61	0.58	0.55	0.59	0.56
103	AF248957_16SrIX-A	0.61	0.58	0.5	0.43	0.46	0.48	0.42	0.38	0.39	0.34	0.44	0.35	0.46	0.42	0.46	0.48	0.39	0.41	0.41	0.4	0.46	0.4	0.41	0.4	0.4	0.4	0.44	0.44	0.44	0.47	0.43	0.5	0.48	0.44	0.44	0.46	0.52	0.48	0.52	0.53	0.51	0.48	0.54	0.51	0.51	0.48	0.5	0.47
104	AF515637_16SrIX-B	0.65	0.65	0.51	0.43	0.46	0.48	0.42	0.33	0.32	0.32	0.44	0.31	0.46	0.42	0.46	0.48	0.39	0.41	0.41	0.4	0.46	0.4	0.41	0.4	0.46	0.46	0.44	0.44	0.5	0.47	0.43	0.48	0.48	0.44	0.51	0.46	0.55	0.46	0.55	0.56	0.54	0.51	0.55	0.54	0.54	0.5	0.52	0.49
105	Y16389_16SrIX-C	0.69	0.62	0.54	0.46	0.49	0.52	0.45	0.41	0.42	0.38	0.47	0.38	0.49	0.45	0.49	0.52	0.42	0.44	0.44	0.43	0.49	0.44	0.44	0.43	0.43	0.43	0.47	0.47	0.47	0.5	0.46	0.51	0.51	0.47	0.48	0.49	0.52	0.47	0.52	0.53	0.51	0.47	0.54	0.51	0.51	0.47	0.49	0.46
106	AF515636_16SrIX-D	0.65	0.66	0.6	0.52	0.55	0.57	0.51	0.44	0.43	0.39	0.53	0.42	0.55	0.49	0.55	0.57	0.46	0.49	0.49	0.48	0.55	0.49	0.48	0.48	0.49	0.48	0.53	0.53	0.53	0.56	0.52	0.57	0.57	0.53	0.54	0.55	0.56	0.53	0.57	0.58	0.56	0.53	0.57	0.57	0.56	0.53	0.55	0.52
107	GQ925918_16SrIX-E	0.67	0.6	0.54	0.46	0.49	0.52	0.45	0.41	0.42	0.38	0.47	0.38	0.49	0.45	0.49	0.52	0.42	0.44	0.44	0.43	0.49	0.44	0.44	0.43	0.43	0.43	0.47	0.47	0.47	0.5	0.46	0.51	0.51	0.47	0.48	0.49	0.5	0.45	0.49	0.51	0.48	0.45	0.52	0.49	0.48	0.45	0.47	0.44
108	AF361017_16SrIX-F	0.62	0.56	0.51	0.44	0.46	0.48	0.42	0.38	0.39	0.35	0.44	0.36	0.46	0.42	0.46	0.48	0.4	0.41	0.41	0.4	0.46	0.41	0.42	0.4	0.4	0.4	0.44	0.44	0.44	0.47	0.44	0.5	0.48	0.44	0.45	0.46	0.53	0.48	0.53	0.53	0.51	0.48	0.55	0.52	0.51	0.48	0.5	0.47
109	HQ407514_16SrIX-G	0.64	0.64	0.56	0.48	0.51	0.54	0.47	0.4	0.42	0.37	0.49	0.4	0.52	0.52	0.51	0.54	0.48	0.48	0.48	0.45	0.51	0.45	0.44	0.45	0.45	0.45	0.49	0.49	0.49	0.52	0.48	0.53	0.53	0.49	0.5	0.51	0.54	0.49	0.54	0.55	0.53	0.49	0.54	0.53	0.53	0.49	0.51	0.48
110	EU266074_16SrIX-H	0.39	0.42	0.34	0.3	0.32	0.34	0.28	0.36	0.41	0.43	0.3	0.3	0.32	0.28	0.32	0.34	0.28	0.27	0.27	0.28	0.32	0.27	0.3	0.28	0.26	0.26	0.3	0.3	0.3	0.33	0.3	0.34	0.34	0.3	0.31	0.32	0.33	0.3	0.32	0.34	0.34	0.28	0.32	0.32	0.32	0.3	0.28	0.27
111	KX461906_16SrIX-I	0.7	0.62	0.54	0.47	0.49	0.52	0.45	0.41	0.43	0.38	0.47	0.39	0.5	0.46	0.49	0.52	0.43	0.44	0.44	0.43	0.49	0.44	0.45	0.43	0.44	0.43	0.48	0.47	0.47	0.51	0.47	0.52	0.52	0.47	0.48	0.49	0.53	0.47	0.52	0.53	0.51	0.48	0.54	0.52	0.51	0.47	0.49	0.46
112	KY986922_16SrIX-J	0.7	0.62	0.56	0.49	0.52	0.54	0.45	0.39	0.43	0.38	0.49	0.41	0.52	0.46	0.52	0.54	0.45	0.46	0.46	0.45	0.52	0.46	0.45	0.45	0.44	0.43	0.5	0.47	0.49	0.53	0.47	0.54	0.54	0.49	0.48	0.52	0.53	0.47	0.52	0.53	0.51	0.48	0.54	0.52	0.51	0.47	0.49	0.46
113	AJ542541_16SrX-A	0.36	0.47	0.56	0.51	0.56	0.54	0.52	0.49	0.53	0.53	0.54	0.47	0.52	0.5	0.56	0.54	0.45	0.48	0.46	0.49	0.52	0.48	0.49	0.47	0.38	0.43	0.52	0.49	0.45	0.51	0.53	0.54	0.54	0.52	0.46	0.54	0.36	0.41	0.44	0.45	0.45	0.46	0.44	0.43	0.41	0.37	0.43	0.4
114	X68374_16SrX-B	0.38	0.42	0.51	0.46	0.51	0.49	0.44	0.51	0.52	0.53	0.48	0.5	0.47	0.47	0.51	0.49	0.44	0.46	0.44	0.44	0.46	0.43	0.44	0.42	0.31	0.4	0.49	0.44	0.44	0.46	0.46	0.48	0.48	0.48	0.33	0.48	0.34	0.38	0.39	0.4	0.4	0.43	0.41	0.4	0.38	0.34	0.4	0.38
115	AJ542543_16SrX-C	0.37	0.48	0.59	0.54	0.58	0.57	0.54	0.52	0.56	0.55	0.56	0.49	0.55	0.53	0.58	0.57	0.47	0.51	0.49	0.52	0.54	0.51	0.52	0.5	0.38	0.44	0.55	0.52	0.46	0.53	0.56	0.56	0.56	0.54	0.47	0.56	0.37	0.42	0.44	0.45	0.45	0.46	0.44	0.44	0.41	0.38	0.44	0.41
116	X92869_16SrX-D	0.33	0.46	0.57	0.54	0.59	0.57	0.55	0.53	0.56	0.56	0.57	0.52	0.55	0.53	0.59	0.57	0.48	0.51	0.5	0.53	0.55	0.51	0.52	0.51	0.43	0.51	0.55	0.53	0.53	0.51	0.56	0.57	0.57	0.55	0.47	0.57	0.32	0.46	0.49	0.48	0.46	0.49	0.49	0.48	0.46	0.42	0.48	0.46
117	AJ542544_16SrX-F	0.4	0.47	0.6	0.55	0.59	0.58	0.55	0.53	0.55	0.56	0.57	0.51	0.56	0.54	0.59	0.58	0.51	0.52	0.5	0.53	0.55	0.51	0.51	0.51	0.39	0.45	0.58	0.53	0.47	0.54	0.55	0.57	0.57	0.57	0.5	0.57	0.38	0.43	0.41	0.42	0.42	0.45	0.43	0.43	0.4	0.37	0.43	0.4
118	AB052873_16SrXI-A	0.49	0.65	0.63	0.56	0.58	0.59	0.54	0.54	0.6	0.51	0.58	0.52	0.57	0.53	0.58	0.59	0.52	0.55	0.53	0.52	0.56	0.51	0.49	0.52	0.46	0.52	0.57	0.54	0.54	0.57	0.54	0.54	0.54	0.56	0.55	0.58	0.61	0.58	0.63	0.62	0.6	0.59	0.63	0.62	0.6	0.56	0.6	0.59
119	X76432_16SrXI-B	0.6	0.7	0.65	0.6	0.62	0.63	0.58	0.6	0.65	0.4	0.62	0.54	0.61	0.55	0.62	0.63	0.54	0.59	0.57	0.56	0.6	0.55	0.54	0.56	0.55	0.56	0.61	0.58	0.58	0.61	0.58	0.58	0.58	0.6	0.6	0.62	0.63	0.62	0.65	0.66	0.64	0.63	0.67	0.67	0.64	0.6	0.65	0.63
120	X76429_16SrXI-C	0.39	0.59	0.61	0.56	0.58	0.59	0.56	0.54	0.58	0.51	0.58	0.49	0.57	0.53	0.58	0.59	0.52	0.55	0.53	0.52	0.56	0.51	0.49	0.52	0.46	0.52	0.57	0.54	0.54	0.57	0.54	0.54	0.54	0.56	0.53	0.58	0.57	0.54	0.59	0.58	0.56	0.55	0.59	0.58	0.56	0.52	0.56	0.55
121	KP638414_16SrXI-D	0.62	0.7	0.61	0.56	0.58	0.59	0.54	0.58	0.6	0.38	0.58	0.49	0.57	0.53	0.58	0.59	0.49	0.53	0.51	0.52	0.56	0.51	0.52	0.52	0.51	0.54	0.57	0.56	0.54	0.59	0.56	0.58	0.56	0.56	0.55	0.58	0.61	0.6	0.63	0.64	0.62	0.61	0.65	0.65	0.62	0.58	0.62	0.61
122	KR869146_16SrXI-E	0.55	0.64	0.64	0.57	0.59	0.6	0.55	0.55	0.59	0.54	0.59	0.53	0.58	0.54	0.59	0.6	0.53	0.56	0.54	0.53	0.57	0.51	0.51	0.53	0.52	0.53	0.58	0.55	0.55	0.58	0.55	0.57	0.55	0.57	0.56	0.59	0.64	0.61	0.64	0.65	0.63	0.62	0.68	0.65	0.63	0.59	0.63	0.62
123	HF586648_16SrXI-F	0.41	0.48	0.53	0.49	0.5	0.55	0.58	0.56	0.58	0.42	0.5	0.52	0.51	0.44	0.5	0.55	0.43	0.49	0.47	0.46	0.52	0.44	0.43	0.48	0.4	0.48	0.51	0.56	0.48	0.51	0.47	0.52	0.5	0.5	0.43	0.52	0.47	0.56	0.59	0.6	0.58	0.57	0.61	0.6	0.6	0.54	0.6	0.57
124	AF248959_16SrXII-A	0.3	0.46	0.85	0.88	0.88	0.87	0.85	0.87	0.81	0.83	0.85	0.74	0.87	0.82	0.88	0.87	0.82	0.83	0.81	0.85	0.85	0.82	0.8	0.87	0.78	0.85	0.82	0.85	0.85	0.79	0.82	0.83	0.83	0.79	0.8	0.9	0.47	0.46	0.47	0.48	0.46	0.45	0.47	0.5	0.48	0.42	0.46	0.45
125	L76865_16SrXII-B	0.28	0.42	0.84	0.81	0.82	0.82	0.82	0.8	0.8	0.84	0.78	0.73	0.86	0.73	0.82	0.82	0.73	0.76	0.74	0.78	0.8	0.75	0.73	0.8	0.75	0.78	0.75	0.83	0.83	0.72	0.75	0.78	0.78	0.72	0.73	0.83	0.48	0.47	0.47	0.5	0.48	0.45	0.47	0.5	0.48	0.43	0.47	0.46
126	AJ243045_16SrXII-C	0.29	0.45	0.88	0.84	0.85	0.86	0.83	0.83	0.84	0.88	0.81	0.75	0.9	0.76	0.85	0.86	0.76	0.8	0.78	0.81	0.83	0.79	0.76	0.83	0.76	0.81	0.78	0.87	0.87	0.76	0.78	0.81	0.81	0.75	0.77	0.87	0.49	0.48	0.48	0.51	0.49	0.46	0.48	0.51	0.49	0.44	0.48	0.47
127	AB010425_16SrXII-D	0.31	0.41	0.68	0.76	0.75	0.72	0.73	0.69	0.78	0.68	0.73	0.63	0.76	0.74	0.75	0.72	0.71	0.72	0.7	0.73	0.75	0.73	0.73	0.73	0.76	0.73	0.82	0.73	0.79	0.68	0.76	0.71	0.73	0.79	0.81	0.73	0.41	0.42	0.42	0.43	0.41	0.4	0.44	0.44	0.43	0.44	0.42	0.41
128	DQ086423_16SrXII-E	0.36	0.5	0.83	0.9	0.88	0.83	0.87	0.83	0.77	0.76	0.87	0.78	0.83	0.85	0.88	0.83	0.82	0.87	0.83	0.87	0.87	0.84	0.86	0.87	0.83	0.87	0.83	0.81	0.87	0.83	0.88	0.83	0.83	0.81	0.8	0.87	0.45	0.46	0.47	0.48	0.46	0.45	0.47	0.5	0.48	0.42	0.46	0.45
129	EU836652_16SrXII-F	0.29	0.44	0.83	0.85	0.86	0.85	0.82	0.84	0.78	0.83	0.82	0.74	0.85	0.79	0.86	0.85	0.79	0.8	0.79	0.82	0.82	0.81	0.77	0.84	0.77	0.82	0.79	0.82	0.82	0.77	0.79	0.8	0.8	0.76	0.78	0.88	0.45	0.44	0.44	0.45	0.43	0.44	0.44	0.48	0.45	0.4	0.44	0.43
130	EU836647_16SrXII-G	0.3	0.46	0.83	0.84	0.85	0.85	0.81	0.83	0.77	0.8	0.81	0.78	0.83	0.78	0.85	0.85	0.78	0.79	0.77	0.81	0.83	0.79	0.76	0.83	0.76	0.81	0.78	0.81	0.81	0.77	0.78	0.81	0.81	0.77	0.76	0.87	0.47	0.46	0.47	0.48	0.46	0.45	0.47	0.5	0.48	0.42	0.46	0.45
131	JN833705_16SrXII-H	0.3	0.46	0.85	0.88	0.92	0.87	0.85	0.87	0.81	0.83	0.85	0.74	0.87	0.85	0.92	0.87	0.82	0.83	0.81	0.85	0.85	0.82	0.84	0.87	0.78	0.85	0.82	0.85	0.85	0.79	0.86	0.87	0.87	0.79	0.8	0.9	0.49	0.46	0.47	0.5	0.48	0.45	0.47	0.5	0.48	0.42	0.46	0.45
132	JX273494_16SrXII-I	0.36	0.43	0.81	0.83	0.88	0.85	0.8	0.82	0.83	0.87	0.8	0.7	0.89	0.79	0.88	0.85	0.76	0.79	0.77	0.8	0.82	0.78	0.8	0.8	0.73	0.8	0.77	0.86	0.86	0.75	0.82	0.84	0.84	0.75	0.72	0.86	0.4	0.49	0.48	0.5	0.49	0.46	0.48	0.51	0.49	0.43	0.47	0.46
133	FJ409897_16SrXII-J	0.21	0.31	0.55	0.55	0.58	0.55	0.58	0.54	0.52	0.54	0.52	0.44	0.55	0.53	0.58	0.55	0.51	0.53	0.53	0.54	0.52	0.54	0.53	0.56	0.48	0.52	0.51	0.52	0.52	0.49	0.53	0.52	0.54	0.48	0.51	0.58	0.27	0.28	0.28	0.28	0.26	0.24	0.26	0.3	0.3	0.26	0.26	0.24
134	FJ409898_16SrXII-K	0.28	0.42	0.8	0.82	0.83	0.83	0.79	0.81	0.81	0.85	0.79	0.7	0.87	0.76	0.83	0.83	0.76	0.77	0.75	0.79	0.81	0.79	0.74	0.81	0.74	0.79	0.76	0.85	0.85	0.74	0.76	0.79	0.79	0.73	0.75	0.85	0.45	0.44	0.45	0.46	0.44	0.45	0.45	0.48	0.46	0.4	0.44	0.43
135	HM485579_16SrXII-N	0.32	0.46	0.8	0.82	0.83	0.82	0.79	0.81	0.75	0.78	0.81	0.69	0.82	0.76	0.83	0.82	0.76	0.77	0.81	0.79	0.79	0.77	0.76	0.81	0.68	0.79	0.76	0.79	0.79	0.74	0.76	0.77	0.77	0.73	0.71	0.85	0.4	0.42	0.44	0.44	0.42	0.41	0.43	0.46	0.44	0.4	0.42	0.42
136	NGPBT-12_16SrXII-O	0.3	0.46	0.84	0.87	0.87	0.92	0.83	0.85	0.82	0.84	0.83	0.75	0.88	0.8	0.87	0.92	0.81	0.82	0.8	0.83	0.89	0.81	0.79	0.85	0.76	0.83	0.8	0.85	0.85	0.8	0.81	0.87	0.87	0.8	0.79	0.89	0.51	0.49	0.49	0.52	0.5	0.47	0.49	0.52	0.5	0.45	0.49	0.46
137	AF248960_16SrXIII-A	0.28	0.44	0.65	0.71	0.7	0.69	0.7	0.64	0.66	0.63	0.74	0.62	0.67	0.69	0.7	0.69	0.65	0.69	0.67	0.68	0.72	0.66	0.67	0.7	0.63	0.68	0.71	0.64	0.7	0.69	0.69	0.7	0.68	0.7	0.67	0.68	0.51	0.49	0.49	0.52	0.5	0.47	0.49	0.52	0.48	0.45	0.49	0.48
138	U96614_16SrXIII-B	0.21	0.27	0.46	0.51	0.48	0.46	0.62	0.57	0.58	0.6	0.54	0.55	0.48	0.55	0.48	0.46	0.46	0.47	0.47	0.48	0.5	0.47	0.52	0.5	0.38	0.5	0.53	0.58	0.52	0.49	0.53	0.48	0.46	0.52	0.37	0.48	0.33	0.34	0.33	0.36	0.36	0.3	0.32	0.34	0.32	0.32	0.32	0.31
139	AF495882_16SrXIII-C	0.3	0.4	0.59	0.65	0.62	0.61	0.64	0.58	0.62	0.61	0.68	0.58	0.63	0.63	0.62	0.61	0.62	0.61	0.61	0.62	0.64	0.62	0.62	0.62	0.59	0.62	0.65	0.6	0.66	0.61	0.63	0.62	0.6	0.64	0.61	0.62	0.51	0.47	0.49	0.52	0.5	0.49	0.49	0.52	0.48	0.45	0.49	0.48
140	FJ914647_16SrXIII-D	0.26	0.45	0.57	0.64	0.63	0.61	0.63	0.59	0.67	0.53	0.67	0.54	0.61	0.67	0.63	0.61	0.58	0.62	0.6	0.61	0.65	0.59	0.62	0.63	0.57	0.63	0.65	0.61	0.65	0.62	0.66	0.63	0.61	0.65	0.62	0.61	0.52	0.49	0.51	0.54	0.52	0.5	0.51	0.53	0.5	0.47	0.49	0.5
141	JX893519_16SrXIII-E	0.3	0.44	0.63	0.69	0.66	0.65	0.68	0.62	0.7	0.61	0.72	0.6	0.65	0.73	0.66	0.65	0.63	0.65	0.65	0.66	0.68	0.64	0.67	0.66	0.61	0.66	0.71	0.62	0.68	0.65	0.71	0.66	0.64	0.7	0.67	0.66	0.53	0.5	0.51	0.54	0.52	0.49	0.51	0.52	0.5	0.47	0.5	0.5
142	KJ921641_16SrXIII-F	0.28	0.45	0.63	0.7	0.65	0.67	0.69	0.63	0.63	0.61	0.73	0.6	0.65	0.63	0.65	0.67	0.64	0.67	0.65	0.67	0.71	0.65	0.62	0.69	0.61	0.67	0.67	0.63	0.69	0.67	0.64	0.65	0.63	0.67	0.64	0.67	0.56	0.53	0.53	0.56	0.54	0.51	0.53	0.57	0.52	0.49	0.53	0.52
143	DQ444264_16SrXIII-G	0.28	0.43	0.57	0.64	0.63	0.61	0.63	0.57	0.61	0.59	0.67	0.56	0.61	0.61	0.63	0.61	0.6	0.62	0.6	0.61	0.65	0.61	0.6	0.63	0.57	0.61	0.63	0.59	0.65	0.62	0.62	0.63	0.61	0.63	0.6	0.61	0.5	0.45	0.48	0.5	0.49	0.48	0.48	0.51	0.47	0.43	0.47	0.46
144	JX626329_16SrXIII-H	0.28	0.41	0.65	0.72	0.69	0.67	0.71	0.65	0.69	0.65	0.75	0.62	0.69	0.69	0.69	0.67	0.66	0.67	0.67	0.69	0.71	0.67	0.68	0.69	0.63	0.69	0.71	0.67	0.73	0.67	0.7	0.69	0.67	0.71	0.68	0.69	0.54	0.51	0.51	0.54	0.52	0.5	0.51	0.55	0.5	0.47	0.51	0.5
145	KU896181_16SrXIII-I	0.24	0.41	0.53	0.58	0.59	0.57	0.59	0.53	0.63	0.51	0.61	0.5	0.57	0.61	0.59	0.57	0.52	0.56	0.54	0.57	0.59	0.57	0.56	0.57	0.51	0.55	0.59	0.55	0.59	0.56	0.6	0.59	0.59	0.59	0.58	0.57	0.48	0.47	0.48	0.5	0.49	0.5	0.48	0.49	0.47	0.43	0.45	0.46
146	EU719108_16SrXIII-J	0.22	0.33	0.38	0.43	0.39	0.4	0.43	0.41	0.42	0.59	0.45	0.37	0.38	0.4	0.39	0.4	0.39	0.4	0.42	0.41	0.43	0.4	0.41	0.43	0.4	0.41	0.4	0.35	0.41	0.4	0.41	0.39	0.39	0.39	0.38	0.39	0.35	0.33	0.34	0.35	0.35	0.3	0.32	0.35	0.31	0.31	0.31	0.31
147	AJ550984_16SrXIV-A	0.58	0.65	0.59	0.52	0.56	0.55	0.52	0.5	0.54	0.38	0.54	0.49	0.53	0.51	0.56	0.55	0.49	0.49	0.47	0.48	0.52	0.48	0.47	0.48	0.48	0.48	0.53	0.5	0.5	0.53	0.52	0.54	0.52	0.52	0.51	0.54	0.51	0.48	0.53	0.52	0.49	0.51	0.53	0.52	0.49	0.46	0.5	0.49
148	MW281491_16SrXIV-D	0.59	0.73	0.64	0.58	0.63	0.62	0.59	0.57	0.61	0.4	0.61	0.52	0.6	0.55	0.63	0.62	0.52	0.56	0.54	0.55	0.59	0.53	0.54	0.55	0.55	0.55	0.6	0.57	0.57	0.6	0.58	0.61	0.59	0.59	0.58	0.61	0.56	0.55	0.57	0.58	0.56	0.55	0.6	0.59	0.56	0.53	0.57	0.56
149	MW281492_16SrXIV-E	0.56	0.7	0.65	0.6	0.6	0.65	0.6	0.58	0.62	0.4	0.62	0.54	0.61	0.55	0.6	0.65	0.54	0.59	0.57	0.56	0.62	0.55	0.54	0.56	0.57	0.56	0.61	0.58	0.58	0.61	0.58	0.6	0.6	0.6	0.6	0.62	0.59	0.58	0.61	0.62	0.6	0.59	0.63	0.62	0.6	0.56	0.6	0.59
150	MW281486_16SrXIV-F	0.57	0.7	0.64	0.6	0.61	0.66	0.61	0.59	0.63	0.4	0.63	0.54	0.62	0.55	0.61	0.66	0.54	0.6	0.58	0.57	0.63	0.55	0.54	0.57	0.57	0.57	0.62	0.59	0.59	0.62	0.58	0.61	0.61	0.61	0.6	0.63	0.6	0.59	0.62	0.62	0.6	0.6	0.64	0.63	0.6	0.57	0.61	0.6
151	AF147708_16SrXV-A	0.52	0.5	0.48	0.51	0.52	0.55	0.48	0.5	0.56	0.36	0.54	0.42	0.53	0.48	0.52	0.55	0.46	0.49	0.47	0.48	0.54	0.49	0.48	0.48	0.44	0.5	0.53	0.52	0.52	0.51	0.51	0.56	0.54	0.52	0.53	0.52	0.8	0.76	0.81	0.85	0.83	0.79	0.85	0.8	0.77	0.76	0.82	0.76
152	HQ258882_16SrXV-B	0.47	0.45	0.48	0.51	0.5	0.54	0.48	0.5	0.55	0.36	0.53	0.41	0.52	0.46	0.5	0.54	0.45	0.5	0.49	0.48	0.53	0.48	0.45	0.48	0.44	0.51	0.52	0.51	0.51	0.5	0.49	0.51	0.51	0.51	0.53	0.51	0.83	0.79	0.84	0.88	0.86	0.82	0.88	0.83	0.8	0.79	0.83	0.82
153	MW281490_16SrXV-C	0.44	0.46	0.45	0.46	0.48	0.49	0.44	0.44	0.5	0.41	0.48	0.4	0.47	0.43	0.48	0.49	0.42	0.44	0.42	0.42	0.48	0.45	0.42	0.42	0.45	0.44	0.47	0.46	0.46	0.46	0.46	0.51	0.48	0.46	0.47	0.46	0.77	0.75	0.8	0.82	0.82	0.8	0.84	0.79	0.76	0.75	0.81	0.75
154	AY725228_16SrXVI-A	0.18	0.24	0.54	0.55	0.54	0.52	0.54	0.54	0.46	0.51	0.52	0.5	0.52	0.49	0.54	0.52	0.51	0.53	0.51	0.56	0.52	0.52	0.5	0.54	0.49	0.52	0.49	0.5	0.5	0.57	0.5	0.5	0.48	0.46	0.47	0.56	0.25	0.27	0.25	0.27	0.27	0.27	0.25	0.29	0.27	0.23	0.23	0.25
155	AY725234_16SrXVII-A	0.2	0.24	0.52	0.55	0.54	0.52	0.54	0.56	0.46	0.51	0.52	0.48	0.52	0.5	0.54	0.52	0.53	0.53	0.51	0.58	0.52	0.52	0.5	0.54	0.5	0.54	0.49	0.52	0.52	0.49	0.5	0.5	0.5	0.46	0.49	0.56	0.25	0.29	0.25	0.27	0.27	0.25	0.25	0.29	0.27	0.23	0.23	0.25
156	DQ174122_16SrXVIII-A	0.42	0.55	0.79	0.82	0.86	0.83	0.78	0.8	0.77	0.73	0.78	0.7	0.81	0.77	0.86	0.83	0.74	0.77	0.75	0.78	0.8	0.76	0.78	0.8	0.75	0.78	0.77	0.78	0.78	0.75	0.8	0.82	0.82	0.8	0.76	0.84	0.48	0.49	0.5	0.5	0.49	0.48	0.5	0.53	0.5	0.45	0.49	0.48
157	AB054986_16SrXIX-A	0.7	0.62	0.52	0.49	0.49	0.52	0.49	0.47	0.51	0.38	0.49	0.45	0.5	0.44	0.49	0.52	0.43	0.48	0.48	0.45	0.49	0.48	0.45	0.45	0.46	0.45	0.5	0.47	0.47	0.53	0.47	0.47	0.49	0.49	0.51	0.52	0.51	0.49	0.52	0.53	0.51	0.52	0.54	0.54	0.53	0.49	0.52	0.51
158	X76431_16SrXX-A	0.46	0.57	0.49	0.44	0.46	0.47	0.44	0.44	0.46	0.45	0.46	0.4	0.45	0.43	0.46	0.47	0.4	0.42	0.4	0.42	0.44	0.41	0.42	0.4	0.31	0.42	0.45	0.44	0.42	0.5	0.44	0.46	0.44	0.44	0.31	0.46	0.32	0.42	0.47	0.46	0.44	0.49	0.47	0.46	0.44	0.4	0.46	0.44
159	AJ632155_16SrXXI-A	0.62	0.57	0.41	0.4	0.4	0.41	0.4	0.4	0.42	0.31	0.4	0.34	0.41	0.37	0.4	0.41	0.36	0.36	0.38	0.36	0.38	0.39	0.34	0.34	0.33	0.38	0.41	0.38	0.38	0.42	0.38	0.38	0.38	0.4	0.41	0.42	0.48	0.44	0.47	0.48	0.48	0.47	0.49	0.48	0.48	0.44	0.46	0.48
160	KU242428_16SrXXI-B	0.62	0.53	0.45	0.44	0.48	0.47	0.46	0.46	0.48	0.37	0.44	0.38	0.45	0.45	0.48	0.47	0.4	0.42	0.42	0.4	0.44	0.43	0.42	0.4	0.41	0.44	0.45	0.42	0.42	0.5	0.46	0.46	0.48	0.44	0.47	0.46	0.38	0.36	0.37	0.38	0.38	0.37	0.39	0.38	0.38	0.34	0.36	0.38
161	Y14175_16SrXXII-A	0.71	0.72	0.51	0.48	0.51	0.51	0.46	0.44	0.44	0.31	0.48	0.4	0.49	0.43	0.51	0.51	0.42	0.48	0.48	0.44	0.48	0.45	0.44	0.44	0.43	0.44	0.49	0.46	0.46	0.51	0.46	0.46	0.48	0.48	0.49	0.51	0.46	0.44	0.47	0.48	0.46	0.45	0.49	0.48	0.48	0.44	0.46	0.48
162	Y13912_16SrXXII-B	0.74	0.74	0.49	0.46	0.51	0.49	0.45	0.43	0.42	0.31	0.47	0.38	0.47	0.43	0.51	0.49	0.4	0.44	0.44	0.43	0.47	0.44	0.44	0.43	0.41	0.43	0.47	0.45	0.45	0.5	0.46	0.49	0.49	0.47	0.48	0.49	0.42	0.41	0.43	0.44	0.42	0.41	0.45	0.45	0.44	0.41	0.43	0.44
163	AY083605_16SrXXIII-A	0.36	0.44	0.76	0.77	0.82	0.76	0.74	0.8	0.72	0.69	0.8	0.65	0.76	0.73	0.82	0.76	0.69	0.74	0.72	0.74	0.74	0.72	0.73	0.74	0.71	0.74	0.71	0.74	0.74	0.72	0.75	0.8	0.76	0.68	0.69	0.8	0.48	0.5	0.51	0.5	0.48	0.49	0.51	0.54	0.5	0.47	0.52	0.5
164	AF509322_16SrXXIV-A	0.7	0.75	0.46	0.43	0.47	0.46	0.41	0.41	0.45	0.42	0.43	0.39	0.44	0.42	0.47	0.46	0.41	0.4	0.4	0.39	0.43	0.42	0.39	0.39	0.38	0.39	0.44	0.41	0.41	0.48	0.43	0.45	0.45	0.43	0.44	0.45	0.42	0.39	0.44	0.43	0.41	0.42	0.44	0.43	0.43	0.39	0.41	0.4
165	AF521672_16SrXXV-A	0.43	0.5	0.55	0.53	0.52	0.53	0.52	0.5	0.56	0.53	0.54	0.5	0.55	0.51	0.52	0.53	0.48	0.51	0.51	0.5	0.52	0.52	0.51	0.48	0.48	0.5	0.53	0.52	0.54	0.51	0.53	0.52	0.52	0.52	0.53	0.54	0.59	0.58	0.61	0.61	0.59	0.61	0.59	0.6	0.61	0.56	0.6	0.59
166	AJ539179_16SrXXVI-A	0.55	0.64	0.62	0.57	0.57	0.58	0.55	0.55	0.51	0.47	0.57	0.53	0.56	0.47	0.57	0.58	0.51	0.54	0.54	0.53	0.55	0.53	0.48	0.53	0.52	0.53	0.52	0.53	0.53	0.62	0.51	0.55	0.53	0.51	0.5	0.59	0.4	0.39	0.41	0.42	0.4	0.41	0.41	0.45	0.42	0.39	0.41	0.4
167	AJ539180_16SrXXVII-A	0.46	0.57	0.71	0.72	0.73	0.78	0.69	0.71	0.69	0.67	0.73	0.64	0.73	0.63	0.73	0.78	0.66	0.67	0.69	0.69	0.75	0.69	0.64	0.69	0.67	0.69	0.67	0.71	0.71	0.71	0.66	0.73	0.73	0.67	0.66	0.75	0.5	0.51	0.53	0.52	0.5	0.51	0.51	0.55	0.52	0.48	0.51	0.48
168	AY744945_16SrXXVIII-A	0.22	0.22	0.45	0.5	0.45	0.47	0.5	0.49	0.42	0.46	0.47	0.44	0.47	0.45	0.45	0.47	0.48	0.46	0.48	0.52	0.49	0.47	0.44	0.47	0.45	0.49	0.45	0.47	0.47	0.44	0.44	0.43	0.45	0.47	0.44	0.49	0.27	0.29	0.25	0.27	0.27	0.25	0.25	0.29	0.25	0.25	0.25	0.25
169	EF666051_16SrXXIX-A	0.61	0.64	0.43	0.36	0.39	0.39	0.41	0.33	0.32	0.31	0.39	0.26	0.39	0.35	0.39	0.39	0.32	0.34	0.34	0.33	0.37	0.34	0.34	0.35	0.45	0.45	0.37	0.43	0.43	0.4	0.36	0.41	0.39	0.37	0.5	0.39	0.58	0.51	0.6	0.59	0.57	0.56	0.62	0.59	0.57	0.53	0.57	0.6
170	FJ432664_16SrXXX-A	0.34	0.4	0.49	0.46	0.51	0.49	0.47	0.45	0.48	0.51	0.47	0.42	0.49	0.43	0.51	0.49	0.4	0.44	0.42	0.45	0.47	0.46	0.48	0.43	0.37	0.43	0.49	0.47	0.47	0.44	0.46	0.49	0.51	0.49	0.46	0.49	0.32	0.45	0.45	0.44	0.42	0.47	0.45	0.45	0.44	0.39	0.45	0.42
171	HQ225630_16SrXXXI-A	0.37	0.49	0.82	0.82	0.83	0.88	0.79	0.81	0.84	0.76	0.79	0.73	0.84	0.74	0.83	0.88	0.75	0.8	0.76	0.79	0.85	0.77	0.75	0.79	0.76	0.79	0.82	0.81	0.81	0.8	0.76	0.83	0.83	0.81	0.81	0.85	0.49	0.48	0.5	0.51	0.49	0.46	0.48	0.51	0.49	0.44	0.48	0.45
172	EU371934_16SrXXXII-A	0.61	0.68	0.62	0.55	0.57	0.56	0.53	0.53	0.46	0.37	0.57	0.53	0.54	0.52	0.57	0.56	0.48	0.52	0.5	0.51	0.53	0.53	0.51	0.51	0.49	0.51	0.56	0.51	0.51	0.6	0.55	0.55	0.55	0.55	0.56	0.57	0.52	0.51	0.54	0.55	0.53	0.54	0.56	0.55	0.53	0.49	0.53	0.52
173	EU498727_16SrXXXII-B	0.62	0.67	0.6	0.53	0.55	0.54	0.51	0.53	0.48	0.37	0.55	0.51	0.52	0.49	0.55	0.54	0.46	0.5	0.48	0.49	0.51	0.49	0.48	0.49	0.47	0.49	0.54	0.49	0.49	0.56	0.53	0.55	0.53	0.53	0.54	0.55	0.52	0.51	0.56	0.55	0.53	0.52	0.56	0.55	0.53	0.49	0.53	0.52
174	EU498728_16SrXXXII-C	0.64	0.71	0.62	0.57	0.6	0.58	0.56	0.56	0.49	0.38	0.6	0.57	0.56	0.54	0.6	0.58	0.51	0.55	0.53	0.54	0.56	0.54	0.53	0.54	0.52	0.54	0.58	0.54	0.54	0.63	0.57	0.58	0.58	0.58	0.59	0.6	0.55	0.54	0.56	0.57	0.55	0.54	0.58	0.58	0.55	0.52	0.56	0.55
175	MW138004_16SrXXXII-D	0.67	0.72	0.65	0.58	0.6	0.59	0.56	0.56	0.49	0.36	0.6	0.54	0.57	0.55	0.6	0.59	0.52	0.55	0.53	0.54	0.56	0.55	0.54	0.54	0.53	0.54	0.59	0.54	0.54	0.63	0.58	0.58	0.58	0.58	0.6	0.6	0.55	0.54	0.57	0.58	0.56	0.55	0.59	0.58	0.56	0.52	0.56	0.55
176	KC844879_16SrXXXVI-A	0.46	0.55	0.66	0.67	0.65	0.64	0.65	0.55	0.61	0.48	0.63	0.61	0.62	0.66	0.65	0.64	0.63	0.64	0.6	0.63	0.67	0.63	0.63	0.63	0.62	0.63	0.7	0.59	0.65	0.64	0.67	0.65	0.61	0.69	0.67	0.63	0.42	0.39	0.43	0.42	0.4	0.41	0.43	0.43	0.42	0.37	0.41	0.4
177	AJ289192_16SrXXXVII-A	0.6	0.61	0.59	0.54	0.57	0.55	0.53	0.53	0.46	0.35	0.55	0.48	0.53	0.49	0.57	0.55	0.48	0.53	0.51	0.51	0.53	0.51	0.48	0.51	0.51	0.51	0.55	0.51	0.51	0.59	0.52	0.51	0.53	0.55	0.56	0.57	0.53	0.53	0.55	0.56	0.54	0.53	0.59	0.57	0.56	0.51	0.55	0.53
[truncated: 129 more columns]
